# Supplementary material for: An approach for evaluating the bioavailability and risk assessment of potentially toxic elements using edible and inedible plants—the Remance (Panama) mining area as a model
Source: Environ Geochem Health. 2021 Oct 22;45(1):151–70. doi: 10.1007/s10653-021-01086-8 (PMC9867682; doi:10.1007/s10653-021-01086-8)
Supplement: Supplementary file 2 — Supplementary file2 (XLSX 39 kb) [file 10653_2021_1086_MOESM2_ESM.xlsx]

## Sheet: ST1
ST1. Suplementary table: common name, family, taxon and geographical coordinates
Area	ID	Family	Taxon	Common name	Geographical coordinates (WGS 84, 17 P)
					N	W
Soils	PA7	Annonaceae	Xylopia frutescens Aubl.	Malagueto macho	917617	491615
	PA8	Malvaceae	mophospecies		916982	491801
	PA9	Malvaceae	mophospecies		916805	491225
	PA10	Malvaceae	mophospecies		916582	490786
	PA11	Annonaceae	Xylopia frutescens Aubl.	Malagueto macho	916963	492249
	PA12	Malpighiaceae	Byrsonima crassifolia (L.) Kunth	Nance	917145	492519
	PA13	Gleicheniaceae	Dicranopteris pectinata (Willd.) Underw.	Fern	917145	492519
	PA14	Dilleniaceae	Curatella americana L.	Chumico	918015	492170
	PA15	Fabaceae-Papilionoideae	Andira inermis (W. Wright) Kunth ex DC.	Harino	918180	492508
	PA16	Anacardiaceae	Anacardium excelsum (Bertero & Balb. ex Kunth) Skeels	Espavé	918180	492508
	PEU4	Malvaceae	Guazuma ulmifolia Lam.	Guácimo	915530	492786
	PEU5	Poaceae	morphospecies	Grass, pasto	915494	492181
	PEU6	Dilleniaceae	Curatella americana L.	Chumico	916237	492298
	PJ5	Poaceae	morphospecies	Grass, pasto	918483	491876
	PJ7	Lygodiaceae	Lygodium venustum Sw.	Crespillo	918500	491992
	PR2	Rubiaceae	Alibertia edulis (Rich.) A. Rich.	Trumpet	915039	491251
	PR3	Asteraceae	Baccharis trinervis Pers.		915540	491662
	PR4	Connaraceae	Cnestidium rufescens Planch.		915981	491042
	PR7	Piperaceae	Piper leptocladum C. DC.	Cordoncillo	916072	491461
	PR8	Euphorbiaceae	Manihot esculenta Crantz	Cassava, yuca	916402	491336
	PR10	Sapindaceae	Cupania americana L.	Gorgojo, weevil	915741	489599
	PR11	Boraginaceae	Heliotropium indicum L.	Turnsole, indian heliotrope	916087	492841
	PR12	Poaceae	morphospecies	Grass, pasto	918296	490953
	PM1	Rubiaceae	Declieuxia fruticosa (Willd.) Kuntze	Tea leaves	917551	490221
	PM2	Poaceae	morphospecies	Grass, pasto	918056	490481
	PM3	Convolvulaceae	Ipomoea batatas (L.) Lam.	Yam, sweet potato	918110	490621
	PL16	Bombacaceae	Pseudobombax septenatum (Jacq.) Dugand	Barrigón	918071	493038
	PL17	Burseraceae	Bursera simaruba (L.) Sarg.	Indio desnudo	919217	495758
Mining work	PA1	Fabaceae-Papilionoideae	Andira inermis (W. Wright) Kunth ex DC.	Harino	918019	492109
	PA6	Annonaceae	Xylopia frutescens Aubl.	Malagueto macho	917464	491715
	PM4	Asteraceae	Ayapana stenolepis (Steetz) R.M. King & H. Rob.	Tea leaves	917570	491365
	1P	Poaceae	morphospecies	Grass, pasto	917440	491373
	2P	Malpighiaceae	Byrsonima crassifolia (L.) Kunth	Nance	917304	491470
	3P	Poaceae	morphospecies	Grass, pasto	917437	491606
	4P	Fabaceae	Acacia mangium Willd.	Acacia	917296	491759
	5P	Euphorbiaceae	Mabea occidentalis Benth.	Caciquillo	917092	491795
	6P	Poaceae	morphospecies	Grass, pasto	917008	491502
	7P	Dennstaedtiaceae	Pteridium caudatum (L.) Maxon	Fern	917346	492079
	8P	Cyperaceae	Rhynchospora cephalotes (L.) Vahl	Grass	917133	492076
	9P	Euphorbiaceae	Mabea occidentalis Benth.		917325	491968
	10P	Melastomataceae	Miconia argentea (Sw.) DC.	Papelillo	917301	492152
	11P	Poaceae	morphospecies	Grass, pasto	916900	491055
	12P	Poaceae	morphospecies	Grass, pasto	917791	491523
	13P	Cyperaceae	Rhynchospora cephalotes (L.) Vahl	Grass	916948	491277
	14P	Poaceae	morphospecies	Grass, pasto	917029	491678
	15P	Dilleniaceae	Curatella americana L.	Chumico	917686	491283
	16P	Poaceae	morphospecies	Grass, pasto	917352	491194
Tailings	PA 3	Rubiaceae	Genipa americana L.	Jagua	918050	492113
	PA 4	Fabaceae-Mimosoideae	Acacia sp.	Acacia	917639	491819
	PA 5	Dennstaedtiaceae	Pteridium caudatum (L.) Maxon	Fern	917639	491819
	PJ 4	Poaceae	morphospecies	Grass, pasto	917890	491323
	PL REL 1 L	Annonaceae	Xylopia frutescens Aubl.	Malagueto macho	917835	491845
	PL REL 2 L	Dilleniaceae	Curatella americana L.	Chumico	917954	491925
Riverside of water bodies	PEU 1	Fabaceae-Papilionoideae	Andira inermis (W. Wright) Kunth ex DC.	Harino	915546	492834
	PEU 2	Lauraceae	Nectandra sp.	Sigua	915540	492810
	PEU 3	Burseraceae	Bursera simaruba (L.) Sarg.	Indio desnudo	915530	492801
	PJ 1	Moraceae	Brosimum alicastrum Sw.	Berba, cacique, breadnut	918024	491479
	PJ 2	Fabaceae-Mimosoideae	Cojoba rufescens (Benth.) Britton & Rose	Coralillo	918022	491458
	PJ 3	Anacardiaceae	Anacardium excelsum (Bertero & Balb. ex Kunth) Skeels	Espavé	918170	491488
	PJ 6	Lygodiaceae	Lygodium venustum Sw.	Fern	918500	491992
	PJ 8	Fabaceae-Papilionoideae	Andira inermis (W. Wright) Kunth ex DC.	Harino	918379	492672
	PR 1	Clusiaceae	Garcinia madruno (Kunth) Hammel	Satro	915005	491255
	PR 5	Fabaceae-Mimosoideae	Zygia longifolia (Humb. & Bonpl. ex Willd.) Britton & Rose	Pichindé	915901	491261
	PR 6	Anacardiaceae	Anacardium excelsum (Bertero & Balb. ex Kunth) Skeels	Espavé	916047	491441
	PR 9	Fabaceae-Mimosoideae	Calliandra magdalenae (Bertero ex DC.) Benth.		915728	489595
	PR 11	Boraginaceae	Heliotropium indicum	Turnsole, indian heliotrope	916087	492841
	PR 13	Araliaceae	Schefflera morototoni (Aubl.) Maguire, Steyerm. & Frodin	Mangabe	917992	491484
	PL 16	Bombacaceae	Pseudobombax septenatum (Jacq.) Dugand	Barrigón	918071	493038
	PD 17	Malvaceae	Guazuma ulmifolia Lam.	Guácimo	919198	495767
	PL 18 L	Araceae	morphospecies		917938	492432
	PL 19 L	Melastomataceae	Mouriri myrtilloides (Sw.) Poir.		917945	492419
	PL 20 L	Myrtaceae	Eugenia sp.	Guayabillo	917920	492444
	PL B	Malvaceae	Guazuma ulmifolia Lam.	Guácimo	917510	491947
	PR 15	Poaceae	Oryza sativa L.	Rice, arroz	917411	491917
	PR 16	Poaceae	Zea mays L.	Corn, maíz	917411	491917

## Sheet: ST2 
ST2. Results for plants and BAC in the present study
ID plant	Cu plant	BAC Cu	Zn plant	BAC Zn	As plant	BAC As	Sb plant	BAC Sb	Ba plant	BAC Ba	Hg plant	BAC Hg
PA7	26.05	1.34625	37.85	1.81753	< 0.1	0.00148148	4.25	0.256798	< 5.0	0.00812876	7.8	0.0541667
PA8	24.65	0.952657	43.8	1.09159	2.75	0.0269939	< 1.0	0.02457	18.25	0.0545224	15.8	0.0787245
PA9	45.1	1.28949	84.15	2.39914	0.85	0.0156538	< 1.0	0.0290276	< 5.0	0.0118455	6.8	0.141814
PA10	18.9	0.112584	31.95	0.355296	< 0.1	0.001	2.5	0.125313	24.25	0.0497538	4	0.0533333
PA11	21.65	1.0561	16.1	0.483847	< 0.1	0.001	< 1.0	0.0398406	< 5.0	0.014652	2.6	0.0575858
PA12	14.5	0.762155	8.55	0.188222	0.4	0.030888	1.75	0.135397	27.8	0.0873047	0.6	0.0184049
PA13	4.9	0.257556	9.35	0.205834	< 0.1	0.001	4.2	0.324952	19.65	0.06171	5.2	0.159509
PA14	10.85	0.444672	20.8	0.475429	< 0.1	0.001	3.95	0.254839	36.35	0.0489134	3	0.0790514
PA15	7.3	0.0434007	5.65	0.0575796	< 0.1	0.0005	4.75	0.291411	< 5.0	0.00375559	0.05	0.001
PA16	9.2	0.0546968	11.25	0.11465	< 0.1	0.0005	3.85	0.236196	13.8	0.0207308	11.9	2.38
PEU4	13.4	0.103256	22.65	0.247001	< 0.1	0.001	4.6	0.268613	22.55	0.0445828	5.6	0.116545
PEU5	8.3	0.0209121	12.55	0.0755796	< 0.1	0.001	4.7	0.241026	15.2	0.0253365	7.8	1.56
PEU6	21.65	1.13055	17.1	0.924324	0.6	0.0086988	3	0.218579	13.7	0.143305	1.6	0.063745
PJ5	31.4	0.285909	53.9	0.908938	< 0.1	0.001	< 1.0	0.031348	< 5.0	0.00439541	0.05	0.00787402
PJ7	57.25	0.354215	36.95	0.690332	0.1	0.00554017	1.7	0.0892388	9.65	0.0460621	5	0.112233
PR2	5.35	0.117582	5.95	0.11158	< 0.1	0.001	4.85	0.219955	< 5.0	0.0187652	0.05	0.000515464
PR3	14.8	0.503401	29.3	0.577909	< 0.1	0.001	5.1	0.336634	45	0.283733	0.05	0.000859845
PR4	10.35	0.0786325	44.75	0.460509	< 0.1	0.001	< 1.0	0.0264901	160.6	0.337625	9.4	1.60684
PR7	15.15	0.149151	40.15	0.679932	< 0.1	0.001	7.3	0.469453	23.5	0.0596636	7.5	0.141509
PR8	7.45	0.0733448	8.95	0.151566	< 0.1	0.001	4.05	0.26045	18.5	0.0469692	0.05	0.000943396
PR10	11.3	0.0822865	103.35	0.771989	0.95	0.00565224	4.1	0.128527	49.8	0.105274	16.4	0.0724382
PR11	31.05	0.803364	41	0.58363	< 0.1	0.001	7.2	0.44376	105	0.260175	8.3	0.176408
PR12	20.2	0.226775	33.8	0.756575	1.2	1.5	3.45	0.260377	< 5.0	0.0114837	6.9	0.120735
PM1	13	0.100116	51.85	0.800772	0.65	0.8125	4.7	7.83333	29.3	0.733417	5.4	0.857143
PM2	16.2	0.148931	26.7	0.623832	0.6	0.125	2.9	0.231076	< 5.0	0.0312891	0.8	0.00810127
PM3	38.95	0.358079	45.95	1.0736	2.1	0.4375	7.4	0.589641	32.9	0.411765	14.1	0.142785
PL16	31.6	0.780729	24.5	0.760279	0.65	0.00961183	3.35	0.242754	24.8	0.0552308	4	0.0671141
PL17	25.45	0.530208	34.05	0.449357	0.6	0.0149533	2.9	0.197279	21.15	0.0396997	13.7	0.209801
1P	25.2	0.210263	21.2	0.239751	< 0.1	0.00128041	1.8	0.130672	8.6	0.0397137	4.8	0.199792
2P	10.1	0.099385	8.5	0.115607	< 0.1	0.00102459	3.2	0.259635	103.3	0.566571	29.6	0.216295
3P	20.45	1.23193	51.45	1.81322	0.35	0.0149254	2	0.183486	9.75	0.0618361	9	0.185759
4P	7.55	0.304435	9.45	0.741176	0.7	0.00686611	3.15	0.343324	36.4	0.533333	6.5	0.254403
5P	11.2	0.746667	13.8	0.877583	0.55	0.0193322	3.4	0.246377	10.5	0.0262977	19.4	0.141296
6P	13.5	0.68268	11.7	0.373802	0.3	0.0025729	2.6	0.178082	< 5.0	0.0118147	10.5	0.358362
7P	11	0.47619	17.9	0.244119	0.55	0.6875	4.45	0.410138	52.3	0.602014	16.6	0.567521
8P	13.95	0.383242	14.15	0.338922	< 0.1	0.00178094	2.4	0.169912	6.65	0.044978	16.1	0.411765
9P	12.45	0.546053	26	0.347245	0.6	0.0524017	3.1	0.283105	8.65	0.0649765	37.9	0.706431
10P	13.6	0.81073	13.5	0.918367	0.25	0.00986193	1.2	0.107143	7.55	0.0611089	13.7	0.434231
11P	19.8	0.150915	20.2	0.353456	< 0.1	0.002457	2.05	0.158915	10.6	0.175788	7.2	0.117551
12P	24.2	0.459639	24.35	0.727409	0.2	0.000959923	2.4	0.125819	6.55	0.0284999	27.9	0.0388093
13P	11.2	0.1038	13.55	0.216281	< 0.1	0.00309598	2.7	0.173077	6.5	0.0628627	8.7	0.162465
14P	9.75	0.375723	21.45	0.814042	0.15	0.00198478	3.6	0.195652	9.6	0.0370085	17.2	0.0841487
15P	7.7	0.0463786	21.85	0.29319	0.2	0.25	4.95	0.306502	51.8	0.582677	16.6	0.712446
16P	19.95	0.154442	22.7	0.33175	0.6	0.0198183	1.95	0.156	12.75	0.0660964	14.9	0.558052
PA1	17.75	0.904459	19.5	0.623501	0.5	0.00390244	3.3	0.235294	< 5.0	0.00715973	0.05	0.000284495
PA6	18.6	0.96875	20.15	0.575714	0.6	0.00536433	9.65	0.628664	10.45	0.0406141	6.6	0.0650888
PM4	25.45	0.217801	125.55	2.67412	0.5	0.00886525	4.6	0.320557	41.65	0.0766682	17.7	0.17387
PA 3	21	1.70732	15.85	0.546552	0.95	0.0183752	2.2	3.66667	28.5	0.174847	21.7	0.27125
PA 4	19.6	0.632258	32.9	0.865789	2.15	0.00308023	3.55	0.264925	35.5	0.0941645	28.7	0.07
PA 5	9.5	0.306452	22.4	0.589474	54.5	0.0780802	5.75	0.429104	76.25	0.202255	191.2	0.466341
PJ 4	10.85	0.486547	27.45	2.2875	51.8	0.140761	5.45	0.486607	36.2	0.147154	99.7	0.174912
PL REL 1 L	15.6	2.88889	23.1	0.325352	< 0.1	0.000833333	5.55	3.46875	12.9	0.0520161	3.8	0.0223529
PL REL 2 L	10.55	0.475225	17.95	1.38077	35.65	0.0812073	5.45	0.28836	319.85	0.763365	126.1	0.15378
PEU 1	8.75	0.220126	9.35	0.190622	< 0.1	0.000592417	3.6	0.222222	10.85	0.0277281	5.4	0.145946
PEU 2	7.15	0.118476	15.85	0.261983	< 0.1	0.000726216	4.45	0.260997	16.3	0.049809	41.2	0.856549
PEU 3	9.35	0.161207	12.7	0.188288	0.85	0.00714586	3.65	0.18481	31.6	0.0807152	35.6	0.734021
PJ 1	8.35	0.0763952	27.25	0.330303	2.05	0.016824	< 1.0	0.0251256	47.35	0.110903	43.2	0.127471
PJ 2	12.2	0.0963665	25.3	0.38953	0.15	0.000209937	3.7	0.0885167	14	0.0273973	39.4	0.0255512
PJ 3	15.35	0.277076	18.95	0.703154	0.45	0.00470219	3.2	0.180791	18.5	0.0350346	15.1	0.0178529
PJ 6	11.6	0.105551	43.85	0.608605	< 0.1	0.00202429	< 1.0	0.0383142	< 5.0	0.00678518	3.3	0.0776471
PJ 8	17.85	0.29553	11.3	0.249173	0.9	0.0208333	2.4	0.170213	12.2	0.0406396	25.8	0.767857
PR 1	6.25	0.0521485	42.2	0.445148	0.55	0.0185185	3.2	0.167102	38.45	0.0996114	32.4	1.33884
PR 5	13.15	0.490672	25.8	1.39837	0.7	0.00179028	3.6	0.0995851	35.95	0.157779	36	0.050905
PR 6	9.45	0.417219	11.9	0.243852	0.95	0.020765	4.1	0.307116	124.65	0.92953	14.5	0.0898389
PR 9	15.2	0.150644	21.4	0.29681	0.4	0.00577201	2.55	0.152695	27.55	0.104396	10.5	0.0529234
PR 11	31.05	1.33262	41	0.633205	< 0.1	0.0114943	7.2	0.628821	105	0.512821	8.3	0.215584
PR 13	13.6	0.243074	57.4	1.23974	2.2	0.00325372	< 1.0	0.0127226	16.15	0.0315769	86.3	0.0133385
PL 16	31.6	0.663866	24.5	0.705036	0.65	0.0132518	3.35	0.204893	24.8	0.0576677	4	0.0811359
PD 17	23.05	0.287227	23.6	0.295739	1	0.0352734	2.95	4.91667	38.95	0.0712457	16.2	0.413265
PL 18 L	24.1	0.350545	273.05	5.32261	2	0.0539084	5.15	0.306548	22.5	0.0503807	4	0.128205
PL 19 L	11.65	0.188511	12.25	0.202815	0.5	0.00698812	3.65	0.249147	33	0.09676	30.9	0.190506
PL 20 L	23.8	0.420124	35.8	0.822989	< 0.1	0.00136799	3.45	0.228477	43.8	0.110023	8.8	0.298305
PL B	24.85	0.703966	38.05	0.822703	0.7	0.00318979	2.45	0.144543	< 5.0	0.014758	8.2	0.008531
PR 15	5.2	0.147309	17.9	0.387027	0.15	0.000683527	4.35	0.256637	12.1	0.0714286	0.05	5.20183e-05
PR 16	4.25	0.120397	21.95	0.474595	0.15	0.000683527	4.65	0.274336	11.7	0.0690673	0.05	5.20183e-05
Mean	16.8567	0.459416	31.078	0.702184	2.37667	0.062064	3.502	0.481919	31.066	0.137333	18.4773	0.272944
Stand. dev.	9.61911	0.471868	34.8606	0.753114	9.40487	0.214629	1.79751	1.15422	45.0153	0.19883	29.4911	0.417681
Max	57.25	2.88889	273.05	5.32261	54.5	1.5	9.65	7.83333	319.85	0.92953	191.2	2.38
Min	4.25	0.0209121	5.65	0.0575796	< 0.1	< 0.001	< 1.0	0.0127226	< 5.0	< 0.001	0.05	< 0.001
	LD 2.0		LD 1.0		LD 0.1		LD 1.0		LD 5.0		LD 0.1
Value of the PTEs in plant and soil samples for Cu, Zn, As, Sb and Ba expressed as mg kg-1, Hg in ng g-1
LD (limit detection)

## Sheet: ST3
ST3. Pearson's correlation for PTEs in leaves
	Cu	Zn	As	Sb	Ba
Zn	0.313
	0.006
As	-0.127	-0.022
	0.277	0.85
Sb	-0.203	0.024	0.232
	0.081	0.838	0.045
Ba	-0.113	0.003	0.411	0.14
	0.334	0.982	0	0.23
Hg	-0.205	-0.046	0.855	0.125	0.453
	0.078	0.692	0	0.287	0

## Sheet: ST4
ST4. BAC and BC for a group of samples with high As and Cu contents in soil
ID	Cu plant (mg kg-1)	BCR Cu S1 S2 S3 (mg kg-1)	BC Cu	BAC Cu	As plant (mg kg-1)	BCR As S1 S2 S3 (mg kg-1)	BC As	BAC As
PEU 3	9.35	7.87784	1.18687	0.161207	0.85	1.22693	0.692786	0.00714586
PJ 1	8.35	13.0802	0.63837	0.0763952	2.05	4.22987	0.484649	0.016824
PJ 2	12.2	17.9416	0.679983	0.0963665	0.15	4.47163	0.0335448	0.000209937
PJ 3	15.35	8.72812	1.75868	0.277076	0.45	0.412709	1.09036	0.00470219
PR 5	13.15	1.33927	9.81881	0.490672	0.7	17.3844	0.040266	0.00179028
PR 13	13.6	5.0035	2.71809	0.243074	2.2	41.7337	0.0527152	0.00325372
PL B	24.85	10.8185	2.297	0.703966	0.7	19.5294	0.0358433	0.00318979
PD 17	23.05	8.48977	2.71503	0.287227	1	<0.42	NP	0.0352734
PA8	24.65	2.01117	12.2565	0.952657	2.75	0.855046	3.2162	0.0269939
PR10	11.3	11.0659	1.02116	0.0822865	0.95	0.718748	1.32174	0.00565224
PR11	31.05	3.42853	9.05636	0.803364	< 0.1	4.2926	NP	NP
PL17	25.45	7.33392	3.47018	0.530208	0.6	0.321484	1.86634	0.0149533
NP	Calculation not possible

## Sheet: ST5
ST5. HQ and CR for the PTEs of the studied edible plant
Food	ID	HQ Cu	HQ Zn	HQ As	HQ Sb	HQ Ba	HQ Hg	HQt
Rice, grain	PR15	0.232514	0.106718	0.894286	19.4507	0.108209	0.000298095	20.7924
Corn, grain	PR16	0.0758929	0.0522619	0.357143	8.30357	0.0417857	0.000119048	8.83065
Cassava, tuber	PR8	0.11175	0.0179	0.1	6.075	0.0555	0.0001	6.26015
Tea leaves	PM1	0.0506071	0.0269126	0.337381	1.82964	0.0228121	0.00259524	2.26995
Tea leaves	PM4	0.0990732	0.0651664	0.259524	1.79071	0.0324275	0.00934286	2.25625
Food	ID	CR Cu		CR As				CR t
Rice, grain	PR15	0.00234468		7.66531e-05				0.00242133
Corn, grain	PR16	0.000765306		3.06122e-05				0.000795918
Cassava, tuber	PR8	0.00112689		8.57143e-06				0.00113546
Tea leaves	PM1	0.000510324		2.89184e-05				0.000539242
Tea leaves	PM4	0.000999058		2.22449e-05				0.0010213
In color red calculations use the half of the detection limit.
